# Supplementary material for: Pathogenic Variants Associated with Epigenetic Control and the NOTCH Pathway Are Frequent in Classic Hodgkin Lymphoma
Source: Int J Mol Sci. 2024 Feb 20;25(5):2457. doi: 10.3390/ijms25052457 (PMC10931057; doi:10.3390/ijms25052457)
Supplement: Supplementary file 1 [file ijms-25-02457-s001.zip]

Archive with 1 entries (1 files):
- ijms-2818045-supplementary.pdf
